# Supplementary material for: α-Diimine Cisplatin Derivatives: Synthesis, Structure, Cyclic Voltammetry and Cytotoxicity
Source: Molecules. 2022 Dec 5;27(23):8565. doi: 10.3390/molecules27238565 (PMC9737600; doi:10.3390/molecules27238565)
Supplement: Supplementary file 1 [file molecules-27-08565-s001.zip]

Archive with 1 entries (1 files):
- molecules-2080484-supplementary.pdf
